# Supplementary material for: Asymmetric division triggers cell-specific gene expression through coupled capture and stabilization of a phosphatase
Source: eLife. 2015 Oct 14;4:e08145. doi: 10.7554/eLife.08145 (PMC4714977; doi:10.7554/eLife.08145)
Supplement: Source code 1. — DOI: http://dx.doi.org/10.7554/eLife.08145.021 [file elife-08145-code1.zip]

Archive with 11 entries (8 files):
- MatLab scripts/
- MatLab scripts/.DS_Store
- __MACOSX/
- __MACOSX/MatLab scripts/
- __MACOSX/MatLab scripts/._.DS_Store
- MatLab scripts/Fig4.m
- __MACOSX/MatLab scripts/._Fig4.m
- MatLab scripts/Fig5.m
- __MACOSX/MatLab scripts/._Fig5.m
- MatLab scripts/Fig6.m
- __MACOSX/MatLab scripts/._Fig6.m
