# Supplementary material for: Asymmetric division triggers cell-specific gene expression through coupled capture and stabilization of a phosphatase
Source: eLife. 2015 Oct 14;4:e08145. doi: 10.7554/eLife.08145 (PMC4714977; doi:10.7554/eLife.08145)
Supplement: Source code 1. — DOI: http://dx.doi.org/10.7554/eLife.08145.021 [file elife-08145-code1.zip › MatLab scripts/Fig4.m]

%signal1 FM4-64
%signal2 YFP

R=1; %frame number start
S=4; %frame number end

for Q=R:S %frame number
n=length(cellList{1,Q});

%make a matrix p with YFP (signal2) fluorescence values for each cell in a column
p=zeros(200,n);
for i=1:n
if isstruct(cellList{1,Q}{1,i})==0
  p(:,i)=vec2mat(0,200)';
elseif isempty(cellList{1,Q}{1,i}.signal2)==1 
  p(:,i)=vec2mat(0,200)';
else
x=cellList{1,Q}{1,i}.signal2;
y=cellList{1,Q}{1,i}.steparea;
z=x;
p(:,i)=vec2mat(z,200)'; 
end
end

%make a matrix cellLength with the length of each cell in row1, the length
%of the first third of the cell in row2(rounded to the nearest integer), the start of the last third in
%row3 (rounded to the nearest integer).
cellLength=zeros(3,n);
for i=1:n
    if isstruct(cellList{1,Q}{1,i})==1
    cellLength(1,i)=length(cellList{1,Q}{1,i}.signal2);
    else cellLength(1,i)=0;
    end
cellLength(2,i)=cellLength(1,i)./3;
cellLength(3,i)=cellLength(1,i).*2/3;
end
cellLength=round(cellLength);

%make a matrix with the average YFP fluorescence value of the first third of
%each cell in row1 and the average fluorescence value of the middle third
%of each cell in row2 and the last third in row 3
intensity=zeros(3,n);
for i=1:n
    a=0;
    for j=1:cellLength(2,i)
    if cellLength(1,i)==0;
    intensity(1,i)=0;
    else
    a=a+p(j,i);
    intensity(1,i)=a/cellLength(2,i);
    end
    end
end

for i=1:n
    a=0;
    for j=cellLength(3,i):cellLength(1,i)
    if cellLength(1,i)==0;
    intensity(3,i)=0;
    else
    a=a+p(j,i);
    intensity(3,i)=a/cellLength(2,i);
    end
    end
end
    
for i=1:n
    a=0;
    for j=cellLength(2,i):cellLength(3,i)
    if cellLength(1,i)==0;
    intensity(2,i)=0;
    else
    a=a+p(j,i);
    intensity(2,i)=a/cellLength(2,i);
    end
    end    
    
end

%calculate number of cells
w=zeros(1,n);
for i=1:n
    if cellLength(1,i)==0
        w(1,i)=0;
    else w(1,i)=1;
    end
end
cellNumber=sum(w);

%make a matrix FM4-64 with FM4-64 (signal1) fluorescence 
%values for each cell in a column
f=zeros(200,n);
fs=zeros(200,n);
fspeak=zeros(15,n);
fspeakloc=zeros(15,n);
fave=zeros(1,n);
for i=1:n
if isstruct(cellList{1,Q}{1,i})==0
  f(:,i)=vec2mat(0,200)';
elseif isempty(cellList{1,Q}{1,i}.signal1)==1 
  f(:,i)=vec2mat(0,200)';
else
x=cellList{1,Q}{1,i}.signal1;
y=cellList{1,Q}{1,i}.steparea;
z=x;
f(:,i)=vec2mat(z,200)';
end
fs(:,i)=smooth(f(:,i),3); %Smooth the data in f, put in matrix fs
[fsp,fsplocs]=findpeaks(fs(:,i),'minpeakdistance',5);%identify peaks fsp, and location fsplocs

if isstruct(cellList{1,Q}{1,i})==0
  fspeak(:,i)=vec2mat(0,15)';
  fspeakloc(:,i)=vec2mat(0,15)';
elseif isempty(cellList{1,Q}{1,i}.signal1)==1 
  fspeak(:,i)=vec2mat(0,15)';
  fspeakloc(:,i)=vec2mat(0,15)';
elseif isempty(fsp)==1 
    fspeak(:,i)=vec2mat(0,15)';
    fspeakloc(:,i)=vec2mat(0,15)';
else
fspeak(:,i)=vec2mat(fsp,15)';%store peaks in fspeak
fspeakloc(:,i)=vec2mat(fsplocs,15)';%store peaklocs in fspeakloc
end
%calculate average value of fluorescence for each cell excluding the 5
%segments closest to the ends.  Store value in fave.
favetemp=0;
    for j=(cellLength(2,i):cellLength(3,i))
    if cellLength(1,i)==0;
    fave(1,i)=0;
    else
    favetemp=favetemp+f(j,i);
    fave(1,i)=favetemp/cellLength(2,i);
    end
    end
end
%Identify cells with peaks at least 1.25 fold above the average value and
%appropriate distance from the poles.
%CONSIDER MAKING THIS CRITERIA DIFFERENT.  POSSIBLY SUBTRACT fave IMAGE 38
%IS A GOOD TRAINING IMAGE.
fspeakyes=zeros(10,n);
for i=1:n
for j=1:10
    if fspeak(j,i)>(1.25*fave(1,i))
        fspeakyes(j,i)=1;
    else fspeakyes(j,i)=0;
    end    
end
end
fspeaklocyes=zeros(10,n);
divided=zeros(1,n);
for i=1:n
    for j=1:10
        if fspeakloc(j,i)>5 && fspeakloc(j,i)<(cellLength(1,i)-5) && fspeakyes(j,i)==1
            fspeaklocyes(j,i)=1;
        else fspeaklocyes(j,i)=0;
        end
    end
    divided(1,i)=sum(fspeaklocyes(:,i));
end
%for all cells that are divided average the YFP and FM4-64 fluorescence profiles and put
%in matrix resultsYFP and resultsFM respectively 
X=0;
dividedYFP=zeros(200,X);
dividedFM=zeros(200,X);
X=0;
for i=1:n
    k=cellLength(1,i);
    if divided(1,i)==1 
        for m=1:10
            if fspeakyes(m,i)==1 && fspeakloc(m,i)<(cellLength(1,i)/2.25)
            X=X+1;
                for j=1:k
                dividedYFP(j,X)=cellList{1,Q}{1,i}.signal2(j,1);
                dividedFM(j,X)=cellList{1,Q}{1,i}.signal1(j,1);
                end
           
                elseif fspeakyes(m,i)==1 && fspeakloc(m,i)>(cellLength(1,i)/1.75)
            X=X+1;
                for j=1:k
                    n=k-j+1;
                dividedYFP(n,X)=cellList{1,Q}{1,i}.signal2(j,1);
                dividedFM(n,X)=cellList{1,Q}{1,i}.signal1(j,1);
                end
            end
        end
    end
end

resultsYFP=mean(dividedYFP,2);
resultsFM=mean(dividedFM,2);
RESULTS_YFP(1,Q).results=resultsYFP;
RESULTS_FM(1,Q).results=resultsFM;
RESULTS_YFP(1,Q).divided=dividedYFP;
RESULTS_FM(1,Q).divided=dividedFM;
end

COMBINED_YFP=cat(2,RESULTS_YFP(1,R:S).divided);
COMBINED_FM=cat(2,RESULTS_FM(1,R:S).divided);
MEAN_YFP=mean(COMBINED_YFP,2);
MEAN_FM=mean(COMBINED_FM,2);

for i=1:50
    NORM_YFP(i,1)=(MEAN_YFP(i,1)/(mean(MEAN_YFP,1)));
    NORM_FM(i,1)=(MEAN_FM(i,1)/(mean(MEAN_FM,1)));
end
for i=1:50
    j=51-i;
    RATIO(j,1)=(NORM_YFP(i,1)/NORM_FM(i,1));
end
figure
plot(RATIO)
