# Supplementary material for: Asymmetric division triggers cell-specific gene expression through coupled capture and stabilization of a phosphatase
Source: eLife. 2015 Oct 14;4:e08145. doi: 10.7554/eLife.08145 (PMC4714977; doi:10.7554/eLife.08145)
Supplement: Source code 1. — DOI: http://dx.doi.org/10.7554/eLife.08145.021 [file elife-08145-code1.zip › MatLab scripts/Fig5.m]

%signal1 FM4-64
%signal2 YFP

R=1; %frame number start
S=3; %frame number end
COMBINED=zeros(100,1);
COMBINEDFM=zeros(100,1);
E=0;
for Q=R:S %frame number
n=length(cellList{1,Q});

%make a matrix YFP with YFP (signal2) fluorescence values for each cell in a column
YFP=zeros(500,n);
for i=1:n
if isstruct(cellList{1,Q}{1,i})==0
  YFP(:,i)=vec2mat(0,500)';
elseif isempty(cellList{1,Q}{1,i}.signal2)==1 
  YFP(:,i)=vec2mat(0,500)';
else
x=cellList{1,Q}{1,i}.signal2;
normfactorY=mean(cellList{1,Q}{1,i}.signal2,1);
z=x./normfactorY;
YFP(:,i)=vec2mat(z,500)'; 
end
end

%make a matrix FM with FM4-64 (signal1) fluorescence values for each cell in a column
FM=zeros(500,n);
for i=1:n
if isstruct(cellList{1,Q}{1,i})==0
  FM(:,i)=vec2mat(0,500)';
elseif isempty(cellList{1,Q}{1,i}.signal1)==1 
  FM(:,i)=vec2mat(0,500)';
else
x=cellList{1,Q}{1,i}.signal1;
normfactorF=mean(cellList{1,Q}{1,i}.signal1,1);
z=x./normfactorF;
FM(:,i)=vec2mat(z,500)'; 
end
end

%make a matrix cellLength with the length of each cell in row1, the length
%of the first third of the cell in row2(rounded to the nearest integer), the start of the last third in
%row3 (rounded to the nearest integer).
cellLength=zeros(3,n);
for i=1:n
    if isstruct(cellList{1,Q}{1,i})==1
    cellLength(1,i)=length(cellList{1,Q}{1,i}.signal2);
    else cellLength(1,i)=0;
    end
cellLength(2,i)=cellLength(1,i)./3;
cellLength(3,i)=cellLength(1,i).*2/3;
end
cellLength=round(cellLength);

%make a matrix FM4-64 with FM4-64 (signal1) fluorescence 
%values for each cell in a column
f=zeros(200,n);
fs=zeros(200,n);
fspeak=zeros(15,n);
fspeakloc=zeros(15,n);
fave=zeros(1,n);
for i=1:n
if isstruct(cellList{1,Q}{1,i})==0
  f(:,i)=vec2mat(0,200)';
elseif isempty(cellList{1,Q}{1,i}.signal1)==1 
  f(:,i)=vec2mat(0,200)';
else
x=cellList{1,Q}{1,i}.signal1;
y=cellList{1,Q}{1,i}.steparea;
z=x;
f(:,i)=vec2mat(z,200)';
end
fs(:,i)=smooth(f(:,i),3); %Smooth the data in f, put in matrix fs
[fsp,fsplocs]=findpeaks(fs(:,i),'minpeakdistance',5);%identify peaks fsp, and location fsplocs

if isstruct(cellList{1,Q}{1,i})==0
  fspeak(:,i)=vec2mat(0,15)';
  fspeakloc(:,i)=vec2mat(0,15)';
elseif isempty(cellList{1,Q}{1,i}.signal1)==1 
  fspeak(:,i)=vec2mat(0,15)';
  fspeakloc(:,i)=vec2mat(0,15)';
elseif isempty(fsp)==1 
    fspeak(:,i)=vec2mat(0,15)';
    fspeakloc(:,i)=vec2mat(0,15)';
else
fspeak(:,i)=vec2mat(fsp,15)';%store peaks in fspeak
fspeakloc(:,i)=vec2mat(fsplocs,15)';%store peaklocs in fspeakloc
end
%calculate average value of fluorescence for each cell excluding the 5
%segments closest to the ends.  Store value in fave.
favetemp=0;
    for j=(cellLength(2,i):cellLength(3,i))
    if cellLength(1,i)==0;
    fave(1,i)=0;
    else
    favetemp=favetemp+f(j,i);
    fave(1,i)=favetemp/cellLength(2,i);
    end
    end
end
%Identify cells with peaks at least 1.25 fold above the average value and
%appropriate distance from the poles.
%CONSIDER MAKING THIS CRITERIA DIFFERENT.  POSSIBLY SUBTRACT fave IMAGE 38
%IS A GOOD TRAINING IMAGE.
fspeakyes=zeros(10,n);
for i=1:n
for j=1:10
    if fspeak(j,i)>(1.25*fave(1,i))
        fspeakyes(j,i)=1;
    else fspeakyes(j,i)=0;
    end    
end
end
fspeaklocyes=zeros(10,n);
divided=zeros(1,n);
for i=1:n
    for j=1:10
        if fspeakloc(j,i)>5 && fspeakloc(j,i)<(cellLength(1,i)-5) && fspeakyes(j,i)==1
            fspeaklocyes(j,i)=1;
        else fspeaklocyes(j,i)=0;
        end
    end
    divided(1,i)=sum(fspeaklocyes(:,i));
end

%make a matrix with the length normalized YFP fluorescence profile of each divided cell
% expressing SpoIIE (YFP) in columns.
C=0;
X=0;
signorm=zeros(100,n);
temp=zeros(1,1000);
for i=1:n
    if divided(1,i)==1        
    for m=1:10
    if fspeakyes(m,i)==1 && fspeakloc(m,i)>(cellLength(1,i)/1.75) && cellLength(1,i)>20
    temp(1,i)=1;
    y=cellLength(1,i);
    z=y/110;
    x=0:y-1;
    v=YFP(1:y,i);
    xi=0:z:y-1;
    intlength=interp1(x,v,xi);
    C=C+1;
    inverse=intlength(1,6:105).';
    if isnan(inverse(1,1))==0
    signorm(:,C)=inverse;
    end
    elseif fspeakyes(m,i)==1 && fspeakloc(m,i)<(cellLength(1,i)/2.25) && cellLength(1,i)>20
    temp(1,i)=2;
    y=cellLength(1,i);
    z=y/110;
    x=0:y-1;
    v=YFP(1:y,i);
    xi=0:z:y-1;
    intlength=interp1(x,v,xi);
    C=C+1;
    inverse=intlength(1,6:105).';
    for j=1:100
    if isnan(inverse(1,1))==0
    signorm(:,C)=inverse(101-j,1);
    end
    end
    end
    end
    end
end
%make a matrix with the length normalized FM4-64 fluorescence profile of each cell
%in columns.
D=0;
FMnorm=zeros(100,n);
for i=1:n
    if divided(1,i)==1        
    for m=1:10
    if fspeakyes(m,i)==1 && fspeakloc(m,i)>(cellLength(1,i)/1.75) && cellLength(1,i)>20 
    y=cellLength(1,i);
    z=y/110;
    x=0:y-1;
    v=FM(1:y,i);
    xi=0:z:y-1;
    FMlength=interp1(x,v,xi);
    D=D+1;
    FMinverse=FMlength(1,6:105).';
    if isnan(FMlength(1,1))==0
    FMnorm(:,D)=FMinverse;
    end
    elseif fspeakyes(m,i)==1 && fspeakloc(m,i)<(cellLength(1,i)/2.25) && cellLength(1,i)>20
    y=cellLength(1,i);
    z=y/110;
    x=0:y-1;
    v=FM(1:y,i);
    xi=0:z:y-1;
    FMlength=interp1(x,v,xi);
    D=D+1;
    FMinverse=FMlength(1,6:105).';
    for j=1:100
        if isnan(FMlength(1,1))==0
    FMnorm(:,D)=FMinverse(101-j,1);    
        end
    end
    else
    D=D;
    end
    end
    end
    end
E=E+C;
for i=1:C
    COMBINED=cat(2,COMBINED,signorm(:,i));
    end
for i=1:D
    COMBINEDFM=cat(2,COMBINEDFM,FMnorm(:,i));
    end

end
average=mean(COMBINED,2);
figure
plot(average)
averageFM=mean(COMBINEDFM,2);
figure
plot(averageFM)
figure
plot(average./averageFM)
