# Supplementary material for: Asymmetric division triggers cell-specific gene expression through coupled capture and stabilization of a phosphatase
Source: eLife. 2015 Oct 14;4:e08145. doi: 10.7554/eLife.08145 (PMC4714977; doi:10.7554/eLife.08145)
Supplement: Source code 1. — DOI: http://dx.doi.org/10.7554/eLife.08145.021 [file elife-08145-code1.zip › MatLab scripts/Fig6.m]

%input file from SuperSeggerOpti segmentation
cd /Users/nielspowerbook/Documents/MATLAB/MicrobeTrackerImages/minicells/segmented

s=1;
t=5;
cell_length = 0;
bright_signal = 0;
compiled_signal = 0;

for i = s:t
    D=mat2str(i);
    D=['modfiles1216_' D];
       
files=[D '/xy1/clist.mat'];

clist = load(files);

L = clist.data(:,9);
signal = clist.data(:,23)./clist.data(:,21);
xpos = clist.data(:,18);%>50 <1294 
ypos = clist.data(:,19); %>50 <974
I=clist.data(:,1);
cellnumber=length(L);
mask = zeros(cellnumber,1);
index = 0;

for ii=1:cellnumber
if xpos(ii,1)>50 && xpos(ii,1)<1294 && ypos(ii,1)>50 && ypos(ii,1)<974 && clist.data(ii,21)>145
    mask(ii,1) = 1;
else
    mask(ii,1) = 0;
end
end
%%
L = L(mask>0);
signal = signal(mask>0);
I = I(mask>0);

mean_signal = mean(signal);
std_signal = std(signal);
factor_1 = mean_signal + 2.5* std_signal;
factor_2 = mean_signal + std_signal;

signal_1 = L(signal>factor_1);
signal_2 = L(signal>factor_2);
signal_norm =signal./mean_signal;
I=I(signal>factor_1);

cell_length = cat(1,cell_length,L);
bright_signal = cat(1,bright_signal,signal_1);
compiled_signal = cat(1,compiled_signal,signal_norm);
%index = cat(1,index,I);

%% Show bright cells
% D=[ D '/xy1/cell/'];
% for ii = 1:numel( index );
%     jj=index(ii,1);  
%     contents = dir( [D,'*.mat'] );
%     
%     %load image
%     data = load( [D,contents(jj).name] );
%     theta = atan( data.CellA{1}.coord.e1(2)/data.CellA{1}.coord.e1(1) )*180/pi;
%     
%     %subtract background
%     fl1 = data.CellA{1}.fluor1 - data.CellA{1}.fl1.bg;
%     fl2 = data.CellA{1}.fluor2 - data.CellA{1}.fl2.bg;
%     ph  = data.CellA{1}.phase;
%     mask  = data.CellA{1}.mask;
%     
%     %rotate image
%     fl1 = imrotate( fl1,  theta );
%     fl2 = imrotate( fl2,  theta );
%     mask = imrotate( mask,   theta );
%     ph = imrotate( ph,   theta );
% 
% 
%     % stroke out mask by 1 pixel
%     mask_  = bwmorph( mask, 'dilate', 1 );
%     
%     %plot the results
%     figure;
%     clf;
%     imshow( cat( 2, ag(fl2), 0.5*ag(ph), ...
%                 0.5*ag(and(mask_,~mask)), [] ));
%     title( contents(ii).name );
% end

end
%%
compiled_signal = compiled_signal(cell_length>2);
cell_length = cell_length(cell_length>2);
compiled_signal = compiled_signal(cell_length<100);
cell_length = cell_length(cell_length<100);
%index = index(index>0);
bright_signal = bright_signal(bright_signal>0);
%index = index(bright_signal<100);
bright_signal = bright_signal(bright_signal<100);
bins = [1:5:100];
figure
hist(cell_length,bins);
figure
hist(bright_signal,bins);
figure
scatter(cell_length,compiled_signal);
total = histc(cell_length,bins);
SpoIIE = histc(bright_signal,bins);

%for i = 1:numel(index)
%    k=index(i,1);
%    scatter_signal(i,1)=clist.data(k,23)./clist.data(k,21);
%end

%figure
%scatter(bright_signal,scatter_signal);
